# Supplementary material for: Genotypic drug resistance and transmission clusters of Mycobacterium tuberculosis isolates among Ethiopian returnees from Saudi Arabia
Source: PLoS One. 2025 Apr 16;20(4):e0318743. doi: 10.1371/journal.pone.0318743 (PMC12002542; doi:10.1371/journal.pone.0318743)
Supplement: S1 File — (XLSX) [file pone.0318743.s001.xlsx]

## Sheet: S1_Socioclinical data
S1_Sociodemographic and Clinical Presentations and Laboratory Results of the Study Participants
Sample_ID	Age	Sex	Adresse in Ethiopia		Cough for two weeks or longer	Chest pain	Low fever grade	Night sweating	Loss of appetite	Weight loss	Previous treatment history	Do you smoke?	Do you drink acohol?	Do you chew Khat?	Where do you come from?	How long did you stay? (Months)	LJ culture result
			Region	Town
SAR-001	21	Male	Tigray	NA	Yes	Yes	Yes	Yes	Yes	Yes	No	No	Yes	No	Saudi Arabia	36	Positive
SAR-002	20	Male	Tigray	Raya	Yes	Yes	Yes	Yes	Yes	Yes	No	No	No	Yes	Riyadh	24	Positive
SAR-003	32	Male	Amhara	Kemise	Yes	Yes	Yes	Yes	Yes	Yes	No	No	No	No	Al-Kharj	120	Positive
SAR-004	25	Male	Oromia	Haraghe	Yes	Yes	Yes	Yes	Yes	Yes	No	No	No	No	Al-Kharj	36	Positive
SAR-005	30	Male	Amhara	Kemise	Yes	Yes	Yes	Yes	Yes	Yes	No	No	No	No	Riyadh	48	Positive
SAR-006	38	Male	Amhara	Tejima	Yes	Yes	Yes	Yes	Yes	Yes	No	No	Yes	No	Riyadh	66	Positive
SAR-007	23	Male	Tigray	Raya	Yes	Yes	Yes	Yes	Yes	Yes	No	Yes	Yes	Yes	Saudi Arabia	24	Positive
SAR-008	25	Male	Tigray	Ebrita	Yes	No	Yes	Yes	Yes	Yes	No	No	No	No	Saudi Arabia	24	Positive
SAR-009	24	Male	Tigray	Ebrita	Yes	No	Yes	Yes	Yes	Yes	Yes	No	No	No	Saudi Arabia	48	Positive
SAR-010	30	Male	Tigray	Alamata	Yes	Yes	Yes	Yes	Yes	Yes	No	No	Yes	Yes	Saudi Arabia	48	Positive
SAR-011	20	Male	Oromia	Arisi	Yes	Yes	Yes	Yes	Yes	Yes	No	No	No	Yes	Makkah	24	Positive
SAR-013	22	Male	Tigray	Mekelle	Yes	No	Yes	Yes	Yes	Yes	No	Yes	Yes	Yes	Makkah	24	Positive
SAR-014	24	Male	Afar	Aysaita	Yes	Yes	Yes	Yes	Yes	Yes	No	Yes	Yes	Yes	Jeddah	12	Negative
SAR-015	29	Male	Amhara	Dessie	Yes	Yes	Yes	Yes	Yes	Yes	No	Yes	Yes	Yes	Al-Kharj	12	Positive
SAR-016	25	Male	Afar	Dallol	Yes	No	Yes	Yes	Yes	Yes	No	No	No	Yes	Makkah	12	Positive
SAR-017	19	Male	Oromia	Harrar	Yes	Yes	Yes	Yes	Yes	Yes	No	No	No	No	Hadda	12	Positive
SAR-019	24	Male	Amhara	Kombolcha	Yes	Yes	Yes	Yes	Yes	Yes	No	No	No	Yes	Saudi Arabia	48	Negative
SAR-020	45	Male	Tigray	Atbi	No	Yes	No	No	No	No	No	No	No	No	Saudi Arabia	24	Negative
SAR-021	25	Male	Afar	Abeti	Yes	Yes	Yes	Yes	Yes	Yes	No	No	No	No	Saudi Arabia	12	Positive
SAR-022	27	Male	Amhara	Goderba	No	Yes	Yes	Yes	No	Yes	No	No	No	No	Saudi Arabia	16	Negative
SAR-023	25	Male	Tigray	Asmi	Yes	No	No	Yes	No	No	No	No	Yes	No	Saudi Arabia	12	Positive
SAR-024	25	Male	Tigray	Oromo	Yes	Yes	Yes	Yes	No	Yes	No	No	Yes	No	Saudi Arabia	12	Positive
SAR-025	43	Male	Amhara	Mersa	Yes	Yes	Yes	Yes	No	Yes	No	No	No	No	Saudi Arabia	60	Positive
SAR-026	19	Male	Tigray	Raya	Yes	No	Yes	Yes	No	Yes	Yes	No	No	No	Jeddah	12	Positive
SAR-027	28	Male	Tigray	Misrak	Yes	Yes	Yes	Yes	Yes	Yes	No	No	No	No	Jeddah	36	Negative
SAR-028	24	Male	Tigray	Raya	Yes	Yes	Yes	Yes	No	Yes	Yes	No	No	No	Jeddah	36	Negative
SAR-029	30	Male	Tigray	Erob	Yes	Yes	Yes	Yes	Yes	Yes	No	No	No	No	Jeddah	12	Positive
SAR-030	23	Male	Tigray	Raya	Yes	Yes	Yes	Yes	Yes	Yes	No	Yes	Yes	Yes	Jeddah	60	Positive
SAR-031	37	Male	Tigray	Erob	Yes	Yes	Yes	Yes	Yes	No	No	No	No	No	Shumaisi	60	Positive
SAR-032	24	Male	Tigray	Alamata	Yes	Yes	Yes	Yes	Yes	Yes	No	No	No	No	Saudi Arabia	12	Positive
SAR-033	21	Male	Tigray	Raya	Yes	Yes	Yes	Yes	Yes	Yes	Yes	No	No	No	Jeddah	36	Negative
SAR-034	28	Male	Tigray	Atsbi	Yes	Yes	Yes	Yes	No	No	No	No	No	No	Riyadh	60	Negative
SAR-035	30	Male	Tigray	Atsbi	Yes	Yes	Yes	Yes	No	No	No	No	No	Yes	Saudi Arabia	48	Positive
SAR-036	29	Male	Amhara	Lebeten	Yes	Yes	No	No	No	Yes	No	Yes	Yes	Yes	Saudi Arabia	24	Positive
SAR-037	25	Male	Oromia	Assela	Yes	Yes	Yes	No	No	Yes	No	No	No	No	Saudi Arabia	15	Positive
SAR-038	17	Male	Oromia	Mechari	Yes	No	No	No	No	Yes	No	No	No	Yes	Saudi Arabia	15	Positive
SAR-039	21	Male	Tigray	Adigrat	Yes	No	No	No	Yes	No	No	No	No	No	Jeddah	36	Positive
SAR-040	30	Male	Amhara	Woged	Yes	Yes	No	Yes	Yes	Yes	No	No	No	No	Jeddah	27	Positive
SAR-041	32	Male	Oromia	Geramba	Yes	No	No	Yes	No	Yes	No	No	No	Yes	Saudi Arabia	48	Positive
SAR-042	28	Male	Tigray	Raya	Yes	Yes	Yes	Yes	Yes	No	No	Yes	No	Yes	Jeddah	60	Positive
SAR-043	26	Male	Oromia	Illu Ababora	Yes	No	No	Yes	No	No	No	Yes	No	No	Saudi Arabia	24	Positive
SAR-044	23	Male	Tigray	Salsaneal	Yes	Yes	Yes	Yes	No	No	No	No	No	No	Jeddah	48	Positive
SAR-045	29	Male	Tigray	Erob	Yes	No	Yes	Yes	No	Yes	No	Yes	No	No	Jeddah	48	Positive
SAR-046	28	Male	Tigray	Arasgeda	Yes	Yes	Yes	Yes	Yes	Yes	No	No	No	No	Makkah	12	Negative
SAR-047	28	Male	Tigray	Adigrat	No	Yes	No	No	Yes	Yes	No	No	No	No	Al-Kharj	48	Positive
SAR-048	21	Male	Tigray	Oromo	Yes	Yes	Yes	No	Yes	Yes	No	No	No	No	Jeddah	12	Positive
SAR-049	17	Male	Oromia	Arsi sede	No	Yes	Yes	Yes	No	No	No	No	No	Yes	Saudi Arabia	12	Negative
SAR-050	27	Male	Tigray	Mekelle	Yes	Yes	Yes	Yes	Yes	Yes	No	No	No	No	Jeddah	36	Negative
SAR-051	20	Male	Oromia	Jimma	Yes	Yes	Yes	Yes	Yes	Yes	No	No	No	No	Al-Kharj	43	Positive
SAR-052	45	Male	Tigray	Wukiro	Yes	Yes	Yes	Yes	Yes	Yes	No	No	No	No	Jeddah	36	Negative
SAR-053	27	Male	Amhara	Wollo	Yes	Yes	Yes	No	Yes	Yes	No	No	Yes	No	Jeddah	48	Positive
SAR-054	20	Male	Oromia	NA	Yes	Yes	Yes	Yes	Yes	Yes	No	No	No	No	Jeddah	36	Positive
SAR-055	30	Male	Tigray	NA	Yes	Yes	Yes	Yes	Yes	Yes	No	No	No	No	Jeddah	36	Negative
SAR-056	27	Male	Tigray	NA	Yes	Yes	Yes	Yes	Yes	Yes	No	Yes	Yes	Yes	Jeddah	36	Positive
SAR-057	30	Male	Tigray	NA	Yes	Yes	Yes	Yes	Yes	Yes	No	No	No	No	Jeddah	60	Positive
SAR-058	24	Male	Tigray	NA	Yes	Yes	Yes	Yes	Yes	Yes	No	Yes	Yes	Yes	Jeddah	36	Positive
SAR-059	24	Male	Tigray	NA	Yes	Yes	Yes	Yes	Yes	Yes	No	No	No	No	Jeddah	36	Negative
SAR-060	31	Male	Afar	NA	Yes	Yes	Yes	Yes	Yes	Yes	No	Yes	No	No	Jeddah	48	Positive
SAR-062	25	Male	Tigray	Erob	Yes	Yes	Yes	Yes	Yes	Yes	No	No	No	No	Jeddah	36	Positive
SAR-063	30	Male	Tigray	Erob	Yes	Yes	Yes	No	No	Yes	No	Yes	Yes	No	Jeddah	60	Positive
SAR-064	19	Male	Oromia	Hararghe	Yes	Yes	Yes	Yes	Yes	Yes	No	Yes	No	Yes	Saudi Arabia	12	Positive
SAR-065	19	Male	Oromia	Hararghe	Yes	Yes	Yes	Yes	Yes	Yes	No	No	No	Yes	Jeddah	12	Negative
SAR-066	27	Male	Oromia	Illuababora	Yes	Yes	Yes	Yes	Yes	Yes	No	Yes	No	Yes	Saudi Arabia	12	Positive
SAR-067	33	Male	Tigray	Alamata	Yes	No	No	Yes	No	No	No	No	Yes	No	Al-Kharj	129	Positive
SAR-068	26	Male	Tigray	Mehone	No	No	No	Yes	Yes	No	No	No	No	Yes	Jeddah	36	Positive
SAR-069	25	Male	Oromia	Jimma	No	Yes	Yes	Yes	No	Yes	No	No	No	Yes	Saudi Arabia	48	Positive
SAR-070	35	Male	Amhara	Kemise	Yes	No	Yes	Yes	No	Yes	No	No	No	Yes	Saudi Arabia	24	Positive
SAR-071	25	Male	Oromia	Jimma	Yes	No	No	No	Yes	No	No	No	No	No	Saudi Arabia	36	negative
SAR-072	25	Male	Tigray	Uya	No	Yes	No	No	No	Yes	No	No	Yes	No	Saudi Arabia	24	Positive
SAR-073	22	Male	Tigray	Mehone	Yes	No	Yes	Yes	Yes	Yes	No	No	Yes	No	Saudi Arabia	12	Positive
SAR-074	20	Male	Oromia	Arsi	Yes	Yes	Yes	Yes	Yes	Yes	No	No	No	No	Saudi Arabia	14	Positive
SAR-075	17	Male	Oromia	Arsi	Yes	Yes	No	No	No	No	No	No	No	No	Saudi Arabia	44	Positive
SAR-076	21	Male	Tigray	Yerera	Yes	Yes	No	Yes	Yes	No	No	No	Yes	No	Saudi Arabia	36	Negative
SAR-077	27	Male	Tigray	Wujira	Yes	Yes	Yes	Yes	Yes	Yes	No	Yes	Yes	Yes	Haddah	18	Positive
SAR-078	26	Male	Amhara	Woldiya	Yes	No	Yes	Yes	Yes	Yes	No	No	No	No	Saudi Arabia	39	Negative
SAR-079	24	Male	Tigiray	Wukiro	Yes	Yes	Yes	Yes	Yes	Yes	No	Yes	Yes	No	Saudi Arabia	48	Positive
SAR-080	24	Male	Tigiray	Tigele	No	No	Yes	Yes	Yes	Yes	No	No	No	No	Saudi Arabia	60	Positive
SAR-081	25	Male	Oromia	Arsi negele	Yes	Yes	Yes	Yes	Yes	Yes	No	No	No	No	Jeddah	36	Positive
SAR-082	30	Male	Oromia	NA	Yes	Yes	Yes	Yes	Yes	Yes	No	No	No	No	Jeddah	36	Positive
SAR-083	25	Male	Oromia	Jimma	Yes	Yes	Yes	Yes	Yes	Yes	No	No	No	No	Saudi Arabia	24	Positive
SAR-084	22	Male	Oromia	Robe	Yes	Yes	Yes	Yes	Yes	Yes	No	No	No	No	Saudi Arabia	48	Positive
SAR-085	23	Male	Tigray	NA	Yes	Yes	Yes	Yes	Yes	Yes	No	No	No	No	Saudi Arabia	36	Negative
SAR-086	23	Male	Tigiray	NA	Yes	Yes	Yes	Yes	Yes	Yes	No	No	No	No	Saudi Arabia	24	Positive
SAR-087	26	Male	Tigiray	Shire	Yes	Yes	Yes	Yes	Yes	Yes	No	Yes	Yes	No	Saudi Arabia	48	Negative
SAR-088	24	Male	Tigray	Shire	Yes	Yes	Yes	Yes	Yes	Yes	No	No	No	No	Saudi Arabia	19	Negative
SAR-089	22	Male	Tigray	Mekelle	Yes	Yes	Yes	Yes	Yes	Yes	No	No	No	No	Saudi Arabia	24	Positive
SAR-090	22	Male	Tigray	Raya	Yes	Yes	Yes	Yes	Yes	Yes	No	No	No	No	Saudi Arabia	24	Positive
SAR-091	21	Male	Tigray	Mekelle	Yes	Yes	Yes	Yes	Yes	Yes	No	No	No	No	Saudi Arabia	48	Positive
SAR-092	21	Male	Tigray	Alamata	Yes	Yes	Yes	Yes	Yes	Yes	No	No	No	No	Saudi Arabia	36	Positive
SAR-093	21	Male	Tigray	Wukiro	Yes	Yes	Yes	Yes	Yes	Yes	No	Yes	Yes	Yes	Saudi Arabia	24	Positive
SAR-094	26	Male	Tigray	Amelet	Yes	Yes	Yes	Yes	Yes	Yes	No	Yes	Yes	Yes	Saudi Arabia	48	Positive
SAR-095	24	Male	Tigray	Mekelle	Yes	Yes	Yes	Yes	Yes	Yes	No	Yes	Yes	Yes	Jeddah	36	Positive
SAR-096	20	Male	Oromia	Arisi	Yes	Yes	Yes	Yes	Yes	Yes	No	Yes	Yes	Yes	Saudi Arabia	36	Positive
SAR-097	23	Male	Amhara	Dessie	Yes	Yes	Yes	Yes	Yes	Yes	No	Yes	Yes	Yes	Saudi Arabia	36	Positive
SAR-098	24	Male	Oromia	Hararghe	Yes	Yes	No	No	Yes	Yes	No	No	No	No	Saudi Arabia	4	Positive
SAR-099	28	Male	Oromia	Shashemene	Yes	Yes	Yes	No	Yes	No	No	Yes	Yes	No	Riyadh	48	Positive
SAR-100	35	Male	Tigray	Erob	Yes	Yes	Yes	Yes	Yes	Yes	No	No	Yes	No	Saudi Arabia	70	Negative
SAR-101	45	Male	Oromia	Tolle	Yes	Yes	Yes	No	No	No	No	Yes	No	Yes	Saudi Arabia	60	Positive
SAR-102	21	Male	Oromia	Hararghe	Yes	Yes	Yes	Yes	Yes	Yes	Yes	No	No	No	Saudi Arabia	17	Negative
SAR-103	19	Male	Amhara	Wollo	Yes	Yes	No	Yes	No	Yes	No	No	No	No	Saudi Arabia	12	Positive
SAR-104	31	Male	Afar	Rebtu	Yes	Yes	Yes	Yes	Yes	Yes	No	No	No	Yes	Saudi Arabia	84	Negative
SAR-105	26	Male	Oromia	Jimma	No	Yes	Yes	Yes	Yes	Yes	No	No	No	No	Saudi Arabia	24	Positive
SAR-106	27	Male	Amhara	Kemise	Yes	Yes	No	No	No	Yes	No	No	No	No	Saudi Arabia	36	Positive
SAR-107	24	Male	Amhara	Wollo	Yes	Yes	Yes	Yes	Yes	Yes	No	No	No	No	Saudi Arabia	18	Negative
SAR-108	28	Male	Tigray	Oromo	Yes	Yes	Yes	Yes	Yes	Yes	No	No	Yes	No	Saudi Arabia	36	Positive
SAR-109	22	Male	Tigray	Adwa	Yes	Yes	Yes	Yes	No	Yes	No	No	No	No	Jazan	36	Positive
SAR-110	32	Male	Tigray	Atsbi	Yes	Yes	Yes	Yes	Yes	Yes	No	No	Yes	No	Saudi Arabia	48	Negative
SAR-111	27	Male	Oromia	Harar	No	No	No	No	No	Yes	No	No	No	No	Saudi Arabia	24	Positive
SAR-112	21	Male	Oromia	Arisi	Yes	Yes	Yes	Yes	Yes	Yes	No	Yes	No	Yes	Saudi Arabia	60	Positive
SAR-113	20	Male	Oromia	Harar	No	Yes	Yes	Yes	No	Yes	No	Yes	No	Yes	Saudi Arabia	36	Negative
SAR-114	39	Male	Amhara	Aksito	Yes	Yes	Yes	Yes	No	Yes	No	No	No	No	Saudi Arabia	44	Positive
SAR-115	33	Male	Tigray	Saus	Yes	No	Yes	Yes	No	Yes	No	No	No	No	Saudi Arabia	41	Positive
SAR-116	50	Male	Tigray	Shire	Yes	Yes	Yes	Yes	No	Yes	No	No	No	No	Saudi Arabia	72	Positive
SAR-117	25	Male	Tigray	Raya	Yes	Yes	No	Yes	Yes	Yes	Yes	No	No	No	Saudi Arabia	60	Positive
SAR-118	21	Male	Tigray	Afarom	Yes	Yes	No	Yes	No	Yes	Yes	No	No	No	Saudi Arabia	36	Positive
SAR-119	30	Male	Tigray	Zeamlak	Yes	Yes	Yes	Yes	No	Yes	No	Yes	No	No	Jazan	60	Positive
SAR-120	23	Male	Tigray	Raya	Yes	No	No	No	Yes	Yes	No	No	No	No	Saudi Arabia	36	Positive
SAR-121	20	Male	Tigray	Zogamora	Yes	Yes	Yes	No	Yes	Yes	Yes	No	No	No	Saudi Arabia	60	Positive
SAR-122	26	Male	Oromia	Kemise	Yes	Yes	No	Yes	No	Yes	Yes	No	No	No	Saudi Arabia	48	Positive
SAR-123	25	Male	Tigray	Zomra	Yes	Yes	Yes	Yes	No	Yes	No	No	No	No	Saudi Arabia	36	Negative
SAR-124	22	Male	Tigray	Adwa	Yes	Yes	Yes	Yes	No	Yes	No	No	No	No	Saudi Arabia	24	Negative
SAR-125	20	Male	Tigray	Hayk	No	Yes	No	No	Yes	Yes	No	No	No	No	Saudi Arabia	24	Negative
SAR-126	27	Male	Tigray	Shire	Yes	Yes	Yes	Yes	Yes	Yes	No	Yes	Yes	No	Jazan	36	Positive
SAR-127	24	Male	Tigray	Aksum	Yes	Yes	Yes	No	No	Yes	No	No	No	No	Saudi Arabia	48	Negative
SAR-128	28	Male	Tigray	Shire	Yes	Yes	Yes	Yes	Yes	Yes	No	No	No	No	Saudi Arabia	48	Negative
SAR-129	29	Male	Tigray	Aksum	Yes	Yes	Yes	Yes	Yes	Yes	No	No	No	No	Saudi Arabia	36	Positive
SAR-130	30	Male	Tigray	Zoramba	Yes	Yes	Yes	No	Yes	Yes	No	No	No	No	Khamis	36	Positive
SAR-131	27	Male	Tigray	Agula	Yes	Yes	Yes	Yes	No	Yes	No	No	Yes	No	Saudi Arabia	24	Positive
SAR-132	22	Male	Amhara	Jamaligum	Yes	Yes	No	Yes	Yes	Yes	No	No	No	No	Riyadh	8	Positive
SAR-133	21	Male	Amhara	Sebete	Yes	Yes	Yes	Yes	Yes	Yes	No	No	No	No	Riyadh	48	Positive
SAR-134	25	Male	Tigray	Wukiro	Yes	No	Yes	Yes	Yes	Yes	No	No	No	No	Riyadh	18	Positive
SAR-135	26	Male	Tigray	Wukiro	Yes	Yes	Yes	Yes	Yes	Yes	No	No	No	No	Saudi Arabia	12	Positive
SAR-136	22	Male	Tigray	Alamata	Yes	Yes	No	No	No	Yes	No	No	No	No	Saudi Arabia	36	Negative
SAR-137	30	Male	Tigray	Erob	Yes	Yes	Yes	Yes	Yes	Yes	No	Yes	Yes	No	Saudi Arabia	84	Negative
SAR-138	18	Male	Oromia	Hararghe	Yes	No	Yes	Yes	No	Yes	No	No	No	Yes	Saudi Arabia	36	Negative
SAR-139	22	Male	Tigray	Wukiro	Yes	No	No	Yes	No	Yes	No	No	No	No	Saudi Arabia	24	Negative
SAR-140	28	Male	Tigray	Semha	Yes	Yes	Yes	Yes	No	Yes	No	No	No	No	Saudi Arabia	24	Negative
SAR-141	23	Male	Tigray	Entalo	No	Yes	Yes	Yes	Yes	Yes	No	No	No	No	Saudi Arabia	24	Negative
SAR-142	23	Male	Tigray	Atsi	Yes	Yes	Yes	Yes	Yes	Yes	No	No	No	No	Saudi Arabia	36	Negative
SAR-143	27	Male	Tigray	Adagaro	Yes	Yes	No	No	No	Yes	No	No	No	No	Saudi Arabia	36	Negative
SAR-144	28	Male	Afar	Dihar	Yes	Yes	Yes	Yes	Yes	Yes	No	No	No	No	Saudi Arabia	72	Negative
SAR-145	21	Male	Tigray	Afarom	Yes	Yes	Yes	Yes	Yes	Yes	No	No	No	No	Saudi Arabia	12	Negative
SAR-146	32	Male	Tigray	Adigrat	Yes	Yes	Yes	Yes	Yes	Yes	No	No	No	No	Jazan	29	Positive
SAR-147	40	Male	Tigray	Adigrat	Yes	Yes	Yes	Yes	Yes	Yes	Yes	No	No	No	Saudi Arabia	36	Negative
SAR-148	35	Male	Tigray	Wushetgari	No	Yes	No	No	No	Yes	No	Yes	Yes	Yes	Saudi Arabia	60	Negative
SAR-149	26	Male	Tigray	Addis	No	No	No	No	No	No	No	No	No	No	Saudi Arabia	65	Negative
SAR-150	25	Male	Tigray	Abito	Yes	No	Yes	Yes	No	No	No	No	No	No	Saudi Arabia	24	Negative
SAR-151	28	Male	Amhara	Worailu	Yes	No	Yes	No	Yes	No	No	No	No	No	Saudi Arabia	72	Negative
SAR-152	22	Male	Oromia	Haraghe	Yes	No	No	No	No	Yes	No	No	No	Yes	Haddah	18	Positive
SAR-153	23	Male	Tigray	Adigrat	Yes	Yes	Yes	No	Yes	Yes	Yes	No	Yes	No	Jazan	60	Positive
SAR-154	25	Male	Tigray	Adigrat	Yes	Yes	No	No	Yes	Yes	No	No	Yes	No	Jazan	84	Positive
SAR-155	20	Male	Tigray	Adigrat	Yes	Yes	Yes	No	Yes	Yes	Yes	No	No	No	Jazan	36	Positive
SAR-156	30	Male	Tigray	Idago	Yes	Yes	No	No	No	Yes	No	No	No	No	Saudi Arabia	36	Negative
SAR-157	23	Male	Tigray	Adigrat	Yes	Yes	Yes	No	Yes	Yes	Yes	Yes	Yes	No	Saudi Arabia	48	Negative
SAR-158	22	Male	Tigray	Atsbi	Yes	Yes	Yes	Yes	Yes	Yes	No	No	Yes	No	Saudi Arabia	24	Negative
SAR-159	21	Male	Oromia	Ginir	Yes	Yes	Yes	Yes	Yes	Yes	Yes	No	No	No	Saudi Arabia	42	Negative
SAR-160	22	Male	Oromia	Jima	No	No	No	Yes	Yes	Yes	No	No	No	No	Saudi Arabia	29	Positive
SAR-161	20	Male	Oromia	Arisi	No	No	No	No	No	Yes	No	No	No	No	Saudi Arabia	26	Negative
SAR-162	26	Male	Tigray	Ada	Yes	Yes	Yes	Yes	Yes	Yes	No	No	No	No	Saudi Arabia	48	Negative
SAR-163	30	Male	Oromia	Haraghe	Yes	Yes	Yes	Yes	Yes	Yes	No	No	No	Yes	Saudi Arabia	6	Positive
SAR-164	28	Male	Tigray	Mezbir	Yes	Yes	Yes	Yes	Yes	Yes	No	No	No	No	Saudi Arabia	12	Negative

## Sheet: S2_DNA_QC
S2_DNA Extraction and QC Result for Selected Isolates
Sample_ID	Nucleic Acid	Unit	260/280	Sample Type	QUBIT
SAR-001	48.3	ng/µl	1.75	DNA	14.4
SAR-002	16.3	ng/µl	1.77	DNA	7.76
SAR-003	398.1	ng/µl	1.79	DNA	74.8
SAR-004	17.5	ng/µl	1.71	DNA	6.06
SAR-005	256.8	ng/µl	1.8	DNA	63.2
SAR-006	115.5	ng/µl	1.76	DNA	30
SAR-007	50	ng/µl	1.79	DNA	23.4
SAR-008	406.4	ng/µl	1.79	DNA	64.2
SAR-009	169.7	ng/µl	1.82	DNA	95.4
SAR-010	13.9	ng/µl	1.9	DNA	6.74
SAR-011	30.9	ng/µl	1.83	DNA	15.2
SAR-013	60.9	ng/µl	1.75	DNA	17.8
SAR-015	21.1	ng/µl	1.76	DNA	9.06
SAR-016	69.6	ng/µl	1.75	DNA	18
SAR-017	22.2	ng/µl	1.81	DNA	7.94
SAR-021	74.6	ng/µl	1.78	DNA	19.4
SAR-023	28.6	ng/µl	1.69	DNA	6.98
SAR-024	76.2	ng/µl	1.83	DNA	36.4
SAR-025	39.8	ng/µl	1.91	DNA	20.2
SAR-026	250.4	ng/µl	1.79	DNA	48.2
SAR-031	12.3	ng/µl	1.48	DNA	3.08
SAR-032	10.4	ng/µl	1.48	DNA	2.4
SAR-035	47.2	ng/µl	1.76	DNA	14.7
SAR-036	180.2	ng/µl	1.82	DNA	72.2
SAR-037	126.8	ng/µl	1.81	DNA	49
SAR-038	144	ng/µl	1.79	DNA	26
SAR-039	10.8	ng/µl	1.87	DNA	2.5
SAR-040	52.6	ng/µl	1.81	DNA	24
SAR-041	70.8	ng/µl	1.85	DNA	40
SAR-042	271.4	ng/µl	1.79	DNA	56.2
SAR-043	326	ng/µl	1.79	DNA	54.6
SAR-044	845.8	ng/µl	1.78	DNA	97.8
SAR-045	61.1	ng/µl	1.76	DNA	12.2
SAR-047	141.5	ng/µl	1.83	DNA	73.2
SAR-048	41.7	ng/µl	1.78	DNA	10.3
SAR-051	385.1	ng/µl	1.69	DNA	high
SAR-053	20.3	ng/µl	1.82	DNA	13.7
SAR-054	235	ng/µl	1.88	DNA	high
SAR-056	1884.9	ng/µl	1.89	DNA	high
SAR-057	260.7	ng/µl	1.86	DNA	high
SAR-058	554.6	ng/µl	1.87	DNA	high
SAR-060	991.7	ng/µl	1.89	DNA	high
SAR-062	1232.3	ng/µl	1.89	DNA	high
SAR-063	417.8	ng/µl	1.88	DNA	high
SAR-064	208.4	ng/µl	1.87	DNA	high
SAR-066	277.7	ng/µl	1.72	DNA	73.8
SAR-067	655	ng/µl	1.82	DNA	high
SAR-068	310.1	ng/µl	1.86	DNA	high
SAR-069	255.3	ng/µl	1.9	DNA	high
SAR-070	71	ng/µl	1.84	DNA	high
SAR-072	80	ng/µl	1.9	DNA	53.4
SAR-073	71.8	ng/µl	1.85	DNA	66.2
SAR-074	82.7	ng/µl	1.69	DNA	74.2
SAR-075	176.9	ng/µl	1.83	DNA	high
SAR-077	113.8	ng/µl	1.91	DNA	69.4
SAR-079	76.9	ng/µl	1.84	DNA	high
SAR-080	53	ng/µl	1.85	DNA	58.8
SAR-081	130.5	ng/µl	1.91	DNA	high
SAR-082	270.4	ng/µl	1.91	DNA	high
SAR-083	84.8	ng/µl	1.79	DNA	32.6
SAR-084	44.6	ng/µl	1.89	DNA	25.4
SAR-086	383.3	ng/µl	1.82	DNA	110
SAR-089	46.3	ng/µl	1.81	DNA	26.2
SAR-090	1137.2	ng/µl	1.88	DNA	high
SAR-091	19.3	ng/µl	1.88	DNA	8.64
SAR-092	75.6	ng/µl	1.81	DNA	49.2
SAR-093	158.6	ng/µl	1.75	DNA	77
SAR-095	294.3	ng/µl	1.85	DNA	high
SAR-096	270.5	ng/µl	1.81	DNA	116
SAR-097	461.7	ng/µl	1.82	DNA	high
SAR-098	366.6	ng/µl	1.82	DNA	high
SAR-099	113.1	ng/µl	1.78	DNA	40.8
SAR-101	91.9	ng/µl	1.82	DNA	33.8
SAR-103	59.9	ng/µl	1.81	DNA	23.2
SAR-105	213.7	ng/µl	1.81	DNA	57.6
SAR-106	251	ng/µl	1.84	DNA	88.4
SAR-108	145	ng/µl	1.98	DNA	116
SAR-109	111.7	ng/µl	1.84	DNA	62
SAR-111	751.8	ng/µl	1.81	DNA	112
SAR-112	333.7	ng/µl	1.88	DNA	106
SAR-114	347.9	ng/µl	1.83	DNA	high
SAR-115	396.1	ng/µl	1.87	DNA	high
SAR-117	38.2	ng/µl	1.97	DNA	19.9
SAR-119	133.9	ng/µl	1.83	DNA	78.8
SAR-120	86.7	ng/µl	1.82	DNA	32.2
SAR-121	320.1	ng/µl	1.84	DNA	93
SAR-122	312.8	ng/µl	1.89	DNA	118
SAR-126	247.4	ng/µl	1.87	DNA	99
SAR-129	105.1	ng/µl	1.84	DNA	34.2
SAR-130	164	ng/µl	1.87	DNA	104
SAR-131	173.9	ng/µl	1.88	DNA	95.6
SAR-132	108.2	ng/µl	1.83	DNA	55.6
SAR-133	49.4	ng/µl	2.04	DNA	47.6
SAR-134	109.5	ng/µl	1.86	DNA	62.8
SAR-135	280.7	ng/µl	1.84	DNA	81.2
SAR-146	50.9	ng/µl	1.88	DNA	62.2
SAR-152	47.6	ng/µl	1.88	DNA	32.2
SAR-153	48.3	ng/µl	1.91	DNA	30.6
SAR-154	35.9	ng/µl	1.86	DNA	18.4
SAR-155	84	ng/µl	1.81	DNA	23.6

## Sheet: S3_WGS_QC
S3_WGS Quality Control data for 97 M.tuberculosis DNA
Seq_ID	region_median_depth	pct_reads_mapped	num_reads_mapped	num_dr_variants	num_other_variants
SAR-001_S1	191	98.07	8433640	0	43
SAR-003_S3	42	98.1	1854465	0	24
SAR-004_S4	136	97.35	6125351	0	37
SAR-005_S5	48	97.8	2255231	0	24
SAR-006_S6	212	98.03	9725313	0	29
SAR-007_S7	149	97.91	7381014	0	31
SAR-009_S9	68	98.25	3109674	0	40
SAR-010_S10	160	97.83	7354380	0	40
SAR-011_S11	156	97.95	7200736	1	39
SAR-013_S12	164	98.13	7454303	0	26
SAR-015_S13	211	98.05	9143049	0	39
SAR-016_S14	120	96.01	5661549	1	61
SAR-017_S15	131	98.11	5991818	0	39
SAR-021_S16	167	98.07	7540139	0	37
SAR-023_S17	56	97.39	2600529	0	42
SAR-024_S18	1286	98.17	63717555	0	52
SAR-025_S19	133	98.36	6510772	2	24
SAR-026_S20	189	97.24	8903712	0	44
SAR-031_S21	90	97.58	4190394	0	39
SAR-032_S22	107	97.28	4856885	2	47
SAR-035_S23	125	97.28	5723930	1	55
SAR-036_S24	56	98	2558246	0	40
SAR-037_S25	201	98.06	8739053	0	28
SAR-038_S26	173	97.88	8410518	0	25
SAR-039_S27	143	97.97	6642775	0	41
SAR-040_S28	193	98.06	8607380	2	28
SAR-042_S30	128	97.36	5558727	0	24
SAR-043_S31	253	97.92	11765020	0	40
SAR-044_S32	43	97.83	1969406	0	25
SAR-045_S33	110	97.87	4810152	0	75
SAR-047_S34	46	98.17	2080678	0	36
SAR-051_S36	88	92.3	3748879	1	106
SAR-054_S38	89	98.2	4047895	1	43
SAR-056_S39	81	98.2	3514027	0	26
SAR-057_S40	68	95.72	2935626	5	112
SAR-058_S41	82	98.46	3487165	0	20
SAR-060_S42	76	98.2	3229052	1	26
SAR-062_S43	74	98.13	3099661	2	29
SAR-063_S44	68	98.18	2933345	1	27
SAR-066_S46	91	98.05	3904845	0	44
SAR-067_S47	94	98.46	3922326	0	30
SAR-068_S48	87	98.12	3687797	2	29
SAR-069_S49	246	98.26	10511558	2	26
SAR-070_S50	66	96.73	2866810	0	41
SAR-072_S51	74	98.09	3172711	0	23
SAR-073_S52	66	98.13	2850683	0	24
SAR-074_S53	81	97.9	3512800	0	25
SAR-075_S54	81	98.08	3474013	0	28
SAR-077_S55	64	98.34	2765339	0	37
SAR-079_S56	91	98.38	3783078	0	26
SAR-080_S57	37	87.83	1587174	0	36
SAR-081_S58	58	98.4	2499569	0	20
SAR-082_S59	71	98.2	3052754	0	30
SAR-083_S60	59	98.19	2801655	0	39
SAR-084_S61	85	98.39	3616605	0	39
SAR-086_S62	47	98.32	2305298	0	22
SAR-090_S63	68	93.95	2929017	0	55
SAR-093_S64	59	98.22	2721198	0	23
SAR-095_S65	88	98.29	3874805	0	26
SAR-096_S66	33	98.07	1656154	0	20
SAR-098_S68	48	98.16	2431963	0	23
SAR-099_S69	47	97.82	2168505	0	26
SAR-101_S70	245	98.08	11278725	0	28
SAR-103_S71	252	98.09	11310212	0	38
SAR-105_S72	239	97.86	11957749	0	39
SAR-106_S73	60	98.24	2595840	0	43
SAR-108_S74	71	98.23	3140338	0	18
SAR-109_S75	68	91.28	2993056	0	87
SAR-111_S76	86	96.87	3635945	0	23
SAR-112_S77	55	98.24	2414046	0	23
SAR-114_S78	241	98.32	10865009	0	26
SAR-117_S80	137	98.08	5982702	0	28
SAR-119_S81	69	97.18	2990719	0	31
SAR-121_S83	44	95.02	1943923	0	61
SAR-122_S84	54	97.62	2302956	1	22
SAR-126_S85	45	98.19	1993922	0	28
SAR-129_S86	192	94.08	9114912	1	113
SAR-130_S87	52	98.38	2286055	0	20
SAR-131_S88	58	98.1	2487894	0	27
SAR-132_S89	77	98.13	3385941	0	37
SAR-133_S90	238	98.25	10290123	0	43
SAR-134_S91	223	98.09	9737919	0	22
SAR-135_S92	65	98.07	2933319	0	40
SAR-146_S93	220	86.65	9629417	7	135
SAR-152_S94	199	98.2	8592194	0	40
SAR-153_S95	315	98.18	13361947	0	33
SAR-154_S96	200	98.25	8548484	0	37
SAR-155_S97	205	97.96	9512870	6	30
SAR-132_S89	102.5	99.67	3408922	0	25
SAR-133_S90	320	99.65	10508946	0	29
SAR-134_S91	305.5	99.69	9958629	0	16
SAR-135_S92	86	99.63	2932297	0	28
SAR-146_S93	305.5	99.57	9894327	5	21
SAR-152_S94	273.5	99.65	8767330	0	28
SAR-153_S95	427.75	99.57	13710089	0	22
SAR-154_S96	283	99.57	8805352	0	21
SAR-155_S97	274.5	99.56	9521366	5	19

## Sheet: S4_DR_Mutations
S4_Gene mutation and drug suceptibility pattern
Seq_ID	rifampicin	isoniazid	ethambutol	pyrazinamide	delamanid	pretomanid	streptomycin	capreomycin	ethionamide	DR_type	Any_DR
SAR-001_S1	-	-	-	-			-	-	-	Susceptible	Susceptible
SAR-003_S3	-	-	-	-			-	-	-	Susceptible	Susceptible
SAR-004_S4	-	-	-	-			-	-	-	Susceptible	Susceptible
SAR-005_S5	-	-	-	-			-	-	-	Susceptible	Susceptible
SAR-006_S6	-	-	-	-			-	-	-	Susceptible	Susceptible
SAR-007_S7	-	-	-	-			-	-	-	Susceptible	Susceptible
SAR-009_S9	-	-	-	-			-	-	-	Susceptible	Susceptible
SAR-010_S10	-	-	-	-			-	-	-	Susceptible	Susceptible
SAR-011_S11	-	-	-	-			gid c.102delG (1.00)	-	-	STM	Resistant
SAR-013_S12	-	-	-	-			-	-	-	Susceptible	Susceptible
SAR-015_S13	-	-	-	-			-	-	-	Susceptible	Susceptible
SAR-016_S14	-	-	-	-			rrs n.888G>A (0.22)	-	-	STM	Resistant
SAR-017_S15	-	-	-	-			-	-	-	Susceptible	Susceptible
SAR-021_S16	-	-	-	-			-	-	-	Susceptible	Susceptible
SAR-023_S17	-	-	-	-			-	-	-	Susceptible	Susceptible
SAR-024_S18	-	-	-	-			-	-	-	Susceptible	Susceptible
SAR-025_S19	-	katG p.Ser315Thr (1.00)	-	-			-	tlyA p.Asn236Lys (1.00)	-	INH+CAP	Resistant
SAR-026_S20	-	-	-	-			-	-	-	Susceptible	Susceptible
SAR-031_S21	-	-	-	-			-	-	-	Susceptible	Susceptible
SAR-032_S22	-	-	-	-			rrs n.799C>T (0.11), rrs n.888G>A (0.21)	-	-	STM	Resistant
SAR-035_S23	-	-	-	-			rrs n.888G>A (0.16)	-	-	STM	Resistant
SAR-036_S24	-	-	-	-			-	-	-	Susceptible	Susceptible
SAR-037_S25	-	-	-	-			-	-	-	Susceptible	Susceptible
SAR-038_S26	-	-	-	-			-	-	-	Susceptible	Susceptible
SAR-039_S27	-	-	-	-			-	-	-	Susceptible	Susceptible
SAR-040_S28	-	katG p.Ser315Thr (1.00)	-	-			gid c.87delC (1.00)	-	-	INH+STM	Resistant
SAR-042_S30	-	-	-	-			-	-	-	Susceptible	Susceptible
SAR-043_S31	-	-	-	-			-	-	-	Susceptible	Susceptible
SAR-044_S32	-	-	-	-			-	-	-	Susceptible	Susceptible
SAR-045_S33	-	-	-	-			-	-	-	Susceptible	Susceptible
SAR-047_S34	-	-	-	-			-	-	-	Susceptible	Susceptible
SAR-051_S36	-	-	-	-			rrs n.888G>A (0.23)	-	-	STM	Resistant
SAR-054_S38	-	-	-	-			gid c.102delG (1.00)	-	-	STM	Resistant
SAR-056_S39	-	-	-	-			-	-	-	Susceptible	Susceptible
SAR-057_S40	rpoB p.Ser450Leu (1.00)	katG p.Ser315Thr (0.98)	-	-			rpsL p.Lys43Arg (1.00), rrs n.888G>A (0.17)	-	ethA c.1341delC (1.00)	MDR	Resistant
SAR-058_S41	-	-	-	-			-	-	-	Susceptible	Susceptible
SAR-060_S42	-	katG p.Ser315Thr (1.00)	-	-			-	-	-	Hr-TB	Resistant
SAR-062_S43	-	katG p.Ser315Thr (1.00)	-	-			gid c.87delC (1.00)	-	-	INH+STM	Resistant
SAR-063_S44	-	katG p.Ser315Thr (1.00)	-	-			-	-	-	Hr-TB	Resistant
SAR-066_S46	-	-	-	-			-	-	-	Susceptible	Susceptible
SAR-067_S47	-	-	-	-			-	-	-	Susceptible	Susceptible
SAR-068_S48	-	katG p.Ser315Thr (1.00)	-	-			gid c.87delC (1.00)	-	-	INH+STM	Resistant
SAR-069_S49	-	katG p.Ala424Val (1.00)	-	-	fbiC c.2547_2565dupCACATACGCCCTGCTTGCG (1.00)	fbiC c.2547_2565dupCACATACGCCCTGCTTGCG (1.00)	-	-	-	INH+DLM+PMD	Resistant
SAR-070_S50	-	-	-	-			-	-	-	Susceptible	Susceptible
SAR-072_S51	-	-	-	-			-	-	-	Susceptible	Susceptible
SAR-073_S52	-	-	-	-			-	-	-	Susceptible	Susceptible
SAR-074_S53	-	-	-	-			-	-	-	Susceptible	Susceptible
SAR-075_S54	-	-	-	-			-	-	-	Susceptible	Susceptible
SAR-077_S55	-	-	-	-			-	-	-	Susceptible	Susceptible
SAR-079_S56	-	-	-	-			-	-	-	Susceptible	Susceptible
SAR-080_S57	-	-	-	-			-	-	-	Susceptible	Susceptible
SAR-081_S58	-	-	-	-			-	-	-	Susceptible	Susceptible
SAR-082_S59	-	-	-	-			-	-	-	Susceptible	Susceptible
SAR-083_S60	-	-	-	-			-	-	-	Susceptible	Susceptible
SAR-084_S61	-	-	-	-			-	-	-	Susceptible	Susceptible
SAR-086_S62	-	-	-	-			-	-	-	Susceptible	Susceptible
SAR-090_S63	-	-	-	-			-	-	-	Susceptible	Susceptible
SAR-093_S64	-	-	-	-			-	-	-	Susceptible	Susceptible
SAR-095_S65	-	-	-	-			-	-	-	Susceptible	Susceptible
SAR-096_S66	-	-	-	-			-	-	-	Susceptible	Susceptible
SAR-098_S68	-	-	-	-			-	-	-	Susceptible	Susceptible
SAR-099_S69	-	-	-	-			-	-	-	Susceptible	Susceptible
SAR-101_S70	-	-	-	-			-	-	-	Susceptible	Susceptible
SAR-103_S71	-	-	-	-			-	-	-	Susceptible	Susceptible
SAR-105_S72	-	-	-	-			-	-	-	Susceptible	Susceptible
SAR-106_S73	-	-	-	-			-	-	-	Susceptible	Susceptible
SAR-108_S74	-	-	-	-			-	-	-	Susceptible	Susceptible
SAR-109_S75	-	-	-	-			-	-	-	Susceptible	Susceptible
SAR-111_S76	-	-	-	-			-	-	-	Susceptible	Susceptible
SAR-112_S77	-	-	-	-			-	-	-	Susceptible	Susceptible
SAR-114_S78	-	-	-	-			-	-	-	Susceptible	Susceptible
SAR-117_S80	-	-	-	-			-	-	-	Susceptible	Susceptible
SAR-119_S81	-	-	-	-			-	-	-	Susceptible	Susceptible
SAR-121_S83	-	-	-	-			-	-	-	Susceptible	Susceptible
SAR-122_S84	-	-	-	-			-	tlyA p.Asn236Lys (1.00)	-	CAP	Resistant
SAR-126_S85	-	-	-	-			-	-	-	Susceptible	Susceptible
SAR-129_S86	-	-	-	-			rrs n.888G>A (0.19)	-	-	STM	Resistant
SAR-130_S87	-	-	-	-			-	-	-	Susceptible	Susceptible
SAR-131_S88	-	-	-	-			-	-	-	Susceptible	Susceptible
SAR-132_S89	-	-	-	-			-	-	-	Susceptible	Susceptible
SAR-133_S90	-	-	-	-			-	-	-	Susceptible	Susceptible
SAR-134_S91	-	-	-	-			-	-	-	Susceptible	Susceptible
SAR-135_S92	-	-	-	-			-	-	-	Susceptible	Susceptible
SAR-146_S93	rpoB p.Ser450Leu (1.00)	katG p.Ser315Thr (1.00)	embB p.Met306Ile (1.00)	pncA c.-11A>G (1.00)			gid p.Gly69Asp (1.00), rrs n.888G>A (0.35)	-	ethA p.Met1? (1.00)	MDR	Resistant
SAR-152_S94	-	-	-	-			-	-	-	Susceptible	Susceptible
SAR-153_S95	-	-	-	-			-	-	-	Susceptible	Susceptible
SAR-154_S96	-	-	-	-			-	-	-	Susceptible	Susceptible
SAR-155_S97	rpoB p.Ser450Leu (1.00)	katG p.Ser315Thr (1.00)	embB p.Met306Ile (1.00)	pncA c.-11A>G (1.00)			gid p.Gly69Asp (1.00)	-	ethA p.Met1? (1.00)	MDR	Resistant

## Sheet: S5_lineages and sub_lineages
S5_main_lineage and sub_lineages
Seq_ID	main_lineage	sub_lineage
SAR-001_S1	lineage3	lineage3
SAR-003_S3	lineage4	lineage4.3.4.1
SAR-004_S4	lineage3	lineage3.1.1
SAR-005_S5	lineage4	lineage4.2.2.2
SAR-006_S6	lineage4	lineage4.2.2.2
SAR-007_S7	lineage4	lineage4.2.2.2
SAR-009_S9	lineage3	lineage3.1.1
SAR-010_S10	lineage3	lineage3.1.1
SAR-011_S11	lineage3	lineage3
SAR-013_S12	lineage4	lineage4.1.2.1
SAR-015_S13	lineage3	lineage3.1.1
SAR-016_S14	lineage4	lineage4.2.2.2
SAR-017_S15	lineage3	lineage3.1.1
SAR-021_S16	lineage3	lineage3.1.1
SAR-023_S17	lineage3	lineage3
SAR-024_S18	lineage3	lineage3
SAR-025_S19	lineage4	lineage4.6.5
SAR-026_S20	lineage4	lineage4.2.2.2
SAR-031_S21	lineage3	lineage3.1.1
SAR-032_S22	lineage4	lineage4.8
SAR-035_S23	lineage4	lineage4.6.3
SAR-036_S24	lineage3	lineage3
SAR-037_S25	lineage4	lineage4.2.2.2
SAR-038_S26	lineage4	lineage4.4.1.1
SAR-039_S27	lineage3	lineage3
SAR-040_S28	lineage4	lineage4.2.2.2
SAR-042_S30	lineage4	lineage4.2.2.2
SAR-043_S31	lineage3	lineage3.1.1
SAR-044_S32	lineage4	lineage4.3.4.1
SAR-045_S33	lineage7	lineage7
SAR-047_S34	lineage3	lineage3.1.1
SAR-051_S36	lineage4	lineage4.3.4.1
SAR-054_S38	lineage3	lineage3
SAR-056_S39	lineage4	lineage4.1.2.1
SAR-057_S40	lineage4	lineage4.1.2.1
SAR-058_S41	lineage4	lineage4.6.3
SAR-060_S42	lineage4	lineage4.2.2.2
SAR-062_S43	lineage4	lineage4.2.2.2
SAR-063_S44	lineage4	lineage4.2.2.2
SAR-066_S46	lineage3	lineage3
SAR-067_S47	lineage4	lineage4.3.4.1
SAR-068_S48	lineage4	lineage4.2.2.2
SAR-069_S49	lineage4	lineage4.6
SAR-070_S50	lineage4	lineage4.1.1.1
SAR-072_S51	lineage4	lineage4.1.1.3
SAR-073_S52	lineage4	lineage4.1.1.3
SAR-074_S53	lineage4	lineage4.2.1
SAR-075_S54	lineage4	lineage4.2.2.2
SAR-077_S55	lineage3	lineage3.1.1
SAR-079_S56	lineage4	lineage4.1.2.1
SAR-080_S57	lineage3	lineage3.1.1
SAR-081_S58	lineage4	lineage4.6.3
SAR-082_S59	lineage4	lineage4.2.2.2
SAR-083_S60	lineage3	lineage3.1.1
SAR-084_S61	lineage3	lineage3.1.1
SAR-086_S62	lineage4	lineage4.4.1.1
SAR-090_S63	lineage4	lineage4.8
SAR-093_S64	lineage4	lineage4.2.2.2
SAR-095_S65	lineage4	lineage4.1.2.1
SAR-096_S66	lineage4	lineage4.4.1.1
SAR-098_S68	lineage4	lineage4.6.3
SAR-099_S69	lineage4	lineage4.2.2.2
SAR-101_S70	lineage4	lineage4.2.2.2
SAR-103_S71	lineage3	lineage3.1.1
SAR-105_S72	lineage3	lineage3
SAR-106_S73	lineage3	lineage3
SAR-108_S74	lineage4	lineage4.8
SAR-109_S75	lineage4	lineage4.2.2.2
SAR-111_S76	lineage4	lineage4.2.2.2
SAR-112_S77	lineage4	lineage4.2.2.2
SAR-114_S78	lineage4	lineage4.4.1.1
SAR-117_S80	lineage4	lineage4.2.2.2
SAR-119_S81	lineage4	lineage4.2.2.2
SAR-121_S83	lineage3	lineage3
SAR-122_S84	lineage4	lineage4.6.5
SAR-126_S85	lineage4	lineage4.2.2.2
SAR-129_S86	lineage4	lineage4.2.2.2
SAR-130_S87	lineage4	lineage4.8
SAR-131_S88	lineage4	lineage4.2.2.2
SAR-132_S89	lineage3	lineage3.1.1
SAR-133_S90	lineage3	lineage3
SAR-134_S91	lineage4	lineage4.8
SAR-135_S92	lineage3	lineage3
SAR-146_S93	lineage4	lineage4.2.2.2
SAR-152_S94	lineage3	lineage3.1.1
SAR-153_S95	lineage4	lineage4.2.2.2
SAR-154_S96	lineage4	lineage4.2.2.2
SAR-155_S97	lineage4	lineage4.2.2.2

## Sheet: S6_SNP distance matrix
S6_SNP distance matrix of 88 isolates and reference genome
snp-dists 0.8.2	NC_000962.3	SAR-001_S1	SAR-003_S3	SAR-004_S4	SAR-005_S5	SAR-006_S6	SAR-007_S7	SAR-009_S9	SAR-010_S10	SAR-011_S11	SAR-013_S12	SAR-015_S13	SAR-016_S14	SAR-017_S15	SAR-021_S16	SAR-023_S17	SAR-024_S18	SAR-025_S19	SAR-026_S20	SAR-031_S21	SAR-032_S22	SAR-035_S23	SAR-036_S24	SAR-037_S25	SAR-038_S26	SAR-039_S27	SAR-040_S28	SAR-042_S30	SAR-043_S31	SAR-044_S32	SAR-045_S33	SAR-047_S34	SAR-051_S36	SAR-054_S38	SAR-056_S39	SAR-057_S40	SAR-058_S41	SAR-060_S42	SAR-062_S43	SAR-063_S44	SAR-066_S46	SAR-067_S47	SAR-068_S48	SAR-069_S49	SAR-070_S50	SAR-072_S51	SAR-073_S52	SAR-074_S53	SAR-075_S54
NC_000962.3	0	1208	713	1185	757	764	789	1193	1195	1212	794	1190	791	1192	1189	1197	1217	650	787	1195	453	625	1216	794	710	1212	781	764	1195	716	1805	1182	715	1217	793	804	616	758	779	758	1237	719	776	605	789	814	810	802	773
SAR-001_S1	1208	0	1171	365	1125	1120	1147	377	375	220	1136	364	1149	374	367	385	385	1148	1141	373	1163	1125	398	1150	1164	386	1131	1122	369	1180	1843	370	1175	225	1139	1148	1118	1116	1131	1118	247	1177	1128	1105	1139	1150	1148	1154	1127
SAR-003_S3	713	1171	0	1144	724	723	750	1152	1154	1173	751	1151	754	1149	1146	1162	1174	649	746	1154	666	626	1173	751	665	1177	740	725	1154	51	1766	1145	10	1178	750	761	615	717	736	719	1196	10	733	604	752	769	765	759	734
SAR-004_S4	1185	365	1144	0	1098	1097	1122	82	70	367	1115	11	1128	67	50	346	352	1127	1120	68	1142	1104	345	1127	1141	331	1112	1097	68	1157	1824	11	1150	376	1114	1123	1095	1091	1110	1093	390	1150	1105	1082	1118	1137	1131	1131	1106
SAR-005_S5	757	1125	724	1098	0	11	170	1106	1106	1125	705	1099	180	1103	1098	1112	1130	709	76	1104	720	680	1129	177	721	1129	120	57	1106	735	1716	1097	726	1128	704	713	673	55	116	57	1150	730	117	658	700	721	719	397	116
SAR-006_S6	764	1120	723	1097	11	0	167	1105	1101	1120	700	1098	173	1100	1097	1111	1125	706	67	1101	719	677	1128	170	718	1126	111	52	1101	734	1713	1098	727	1125	703	710	672	50	111	52	1145	727	112	655	701	718	718	394	109
SAR-007_S7	789	1147	750	1122	170	167	0	1130	1130	1149	725	1123	128	1129	1124	1138	1154	733	188	1128	744	706	1153	119	747	1153	182	165	1130	759	1742	1119	754	1152	728	735	699	165	182	165	1170	756	185	684	726	747	743	419	178
SAR-009_S9	1193	377	1152	82	1106	1105	1130	0	96	381	1119	85	1134	89	82	360	362	1133	1124	92	1146	1108	359	1135	1149	341	1118	1105	88	1163	1830	87	1156	384	1120	1129	1099	1099	1116	1101	406	1158	1113	1086	1126	1143	1137	1135	1112
SAR-010_S10	1195	375	1154	70	1106	1101	1130	96	0	373	1119	69	1130	11	66	354	360	1133	1122	8	1148	1108	359	1133	1147	341	1116	1103	22	1163	1828	73	1156	380	1122	1129	1103	1099	1116	1101	402	1158	1111	1086	1128	1139	1139	1137	1110
SAR-011_S11	1212	220	1173	367	1125	1120	1149	381	373	0	1136	368	1149	372	365	383	389	1150	1141	371	1165	1125	398	1152	1164	392	1133	1122	371	1182	1841	370	1175	207	1139	1146	1120	1118	1133	1120	227	1177	1128	1105	1141	1150	1150	1156	1129
SAR-013_S12	794	1136	751	1115	705	700	725	1119	1119	1136	0	1116	729	1118	1113	1131	1143	726	719	1119	743	702	1144	730	746	1142	713	702	1117	760	1729	1114	755	1141	51	238	695	696	713	698	1165	757	710	683	557	570	570	732	709
SAR-015_S13	1190	364	1151	11	1099	1098	1123	85	69	368	1116	0	1127	70	53	349	351	1130	1117	67	1145	1105	354	1130	1144	332	1113	1096	63	1160	1825	18	1151	369	1119	1124	1100	1096	1113	1096	393	1155	1108	1083	1123	1136	1134	1132	1107
SAR-016_S14	791	1149	754	1128	180	173	128	1134	1130	1149	729	1127	0	1129	1126	1140	1154	735	194	1130	744	706	1159	43	747	1157	192	175	1130	757	1742	1127	754	1154	734	741	701	173	192	175	1176	756	191	684	732	747	747	423	184
SAR-017_S15	1192	374	1149	67	1103	1100	1129	89	11	372	1118	70	1129	0	65	353	357	1130	1121	7	1145	1105	354	1132	1144	340	1115	1102	25	1160	1825	74	1153	377	1119	1128	1098	1096	1113	1100	395	1153	1108	1083	1125	1138	1136	1136	1109
SAR-021_S16	1189	367	1146	50	1098	1097	1124	82	66	365	1113	53	1126	65	0	348	350	1127	1114	64	1140	1100	349	1129	1139	331	1112	1097	64	1157	1822	57	1150	372	1114	1123	1093	1093	1110	1097	392	1150	1105	1078	1122	1135	1133	1131	1106
SAR-023_S17	1197	385	1162	346	1112	1111	1138	360	354	383	1131	349	1140	353	348	0	22	1141	1134	352	1156	1120	151	1141	1159	373	1128	1111	352	1169	1840	347	1162	388	1132	1137	1115	1109	1128	1109	408	1164	1121	1098	1134	1149	1149	1147	1120
SAR-024_S18	1217	385	1174	352	1130	1125	1154	362	360	389	1143	351	1154	357	350	22	0	1153	1146	358	1170	1132	161	1157	1169	377	1140	1127	356	1185	1848	357	1178	392	1146	1153	1125	1123	1140	1125	412	1178	1135	1110	1152	1163	1163	1161	1134
SAR-025_S19	650	1148	649	1127	709	706	733	1133	1133	1150	726	1130	735	1130	1127	1141	1153	0	725	1133	599	527	1156	736	646	1158	723	708	1133	658	1741	1128	653	1155	727	732	520	700	721	704	1173	655	718	507	730	752	748	740	715
SAR-026_S20	787	1141	746	1120	76	67	188	1124	1122	1141	719	1117	194	1121	1114	1134	1146	725	0	1120	738	696	1151	191	739	1147	130	73	1120	755	1734	1119	748	1144	724	731	691	73	130	75	1168	750	135	674	724	739	739	413	130
SAR-031_S21	1195	373	1154	68	1104	1101	1128	92	8	371	1119	67	1130	7	64	352	358	1133	1120	0	1148	1108	357	1133	1149	339	1116	1101	22	1163	1826	73	1156	376	1122	1129	1103	1099	1116	1101	398	1158	1111	1086	1128	1139	1139	1137	1110
SAR-032_S22	453	1163	666	1142	720	719	744	1146	1148	1165	743	1145	744	1145	1140	1156	1170	599	738	1148	0	572	1173	749	659	1171	736	721	1146	667	1756	1139	670	1170	746	757	565	713	734	717	1192	672	731	552	744	763	761	751	726
SAR-035_S23	625	1125	626	1104	680	677	706	1108	1108	1125	702	1105	706	1105	1100	1120	1132	527	696	1108	572	0	1135	709	619	1133	696	679	1106	635	1718	1105	628	1130	705	714	51	673	694	677	1152	630	689	470	706	723	721	711	688
SAR-036_S24	1216	398	1173	345	1129	1128	1153	359	359	398	1144	354	1159	354	349	151	161	1156	1151	357	1173	1135	0	1158	1174	376	1143	1128	357	1186	1855	350	1179	403	1143	1152	1126	1122	1141	1124	421	1179	1136	1113	1149	1168	1162	1162	1137
SAR-037_S25	794	1150	751	1127	177	170	119	1135	1133	1152	730	1130	43	1132	1129	1141	1157	736	191	1133	749	709	1158	0	750	1156	185	172	1133	760	1745	1124	755	1157	733	742	702	168	183	170	1173	755	188	687	731	748	746	424	181
SAR-038_S26	710	1164	665	1141	721	718	747	1149	1147	1164	746	1144	747	1144	1139	1159	1169	646	739	1149	659	619	1174	750	0	1174	735	720	1147	676	1757	1142	669	1171	751	760	610	712	735	716	1191	669	728	595	749	766	764	752	729
SAR-039_S27	1212	386	1177	331	1129	1126	1153	341	341	392	1142	332	1157	340	331	373	377	1158	1147	339	1171	1133	376	1156	1174	0	1141	1128	333	1188	1853	336	1183	397	1143	1152	1126	1122	1141	1124	419	1183	1136	1111	1149	1164	1162	1160	1135
SAR-040_S28	781	1131	740	1112	120	111	182	1118	1116	1133	713	1113	192	1115	1112	1128	1140	723	130	1116	736	696	1143	185	735	1141	0	113	1116	749	1726	1107	744	1138	718	727	689	107	6	109	1156	746	9	674	720	731	729	411	122
SAR-042_S30	764	1122	725	1097	57	52	165	1105	1103	1122	702	1096	175	1102	1097	1111	1127	708	73	1101	721	679	1128	172	720	1128	113	0	1103	736	1715	1094	727	1125	705	710	674	44	113	44	1143	729	110	657	701	720	718	394	107
SAR-043_S31	1195	369	1154	68	1106	1101	1130	88	22	371	1117	63	1130	25	64	352	356	1133	1120	22	1146	1106	357	1133	1147	333	1116	1103	0	1163	1826	71	1156	374	1120	1127	1101	1099	1116	1101	400	1158	1111	1084	1128	1139	1139	1135	1110
SAR-044_S32	716	1180	51	1157	735	734	759	1163	1163	1182	760	1160	757	1160	1157	1169	1185	658	755	1163	667	635	1186	760	676	1188	749	736	1163	0	1777	1156	53	1187	763	772	628	728	747	732	1207	53	744	613	761	776	774	768	741
SAR-045_S33	1805	1843	1766	1824	1716	1713	1742	1830	1828	1841	1729	1825	1742	1825	1822	1840	1848	1741	1734	1826	1756	1718	1855	1745	1757	1853	1726	1715	1826	1777	0	1821	1768	1846	1732	1737	1711	1711	1724	1711	1868	1772	1721	1698	1738	1743	1745	1749	1722
SAR-047_S34	1182	370	1145	11	1097	1098	1119	87	73	370	1114	18	1127	74	57	347	357	1128	1119	73	1139	1105	350	1124	1142	336	1107	1094	71	1156	1821	0	1149	377	1115	1124	1094	1090	1105	1088	393	1153	1104	1083	1119	1134	1132	1130	1099
SAR-051_S36	715	1175	10	1150	726	727	754	1156	1156	1175	755	1151	754	1153	1150	1162	1178	653	748	1156	670	628	1179	755	669	1183	744	727	1156	53	1768	1149	0	1180	756	763	621	723	740	723	1202	10	737	606	756	771	767	761	738
SAR-054_S38	1217	225	1178	376	1128	1125	1152	384	380	207	1141	369	1154	377	372	388	392	1155	1144	376	1170	1130	403	1157	1171	397	1138	1125	374	1187	1846	377	1180	0	1144	1151	1125	1123	1138	1125	224	1182	1133	1110	1146	1155	1155	1161	1134
SAR-056_S39	793	1139	750	1114	704	703	728	1120	1122	1139	51	1119	734	1119	1114	1132	1146	727	724	1122	746	705	1143	733	751	1143	718	705	1120	763	1732	1115	756	1144	0	243	696	697	714	699	1166	758	711	686	558	575	573	737	714
SAR-057_S40	804	1148	761	1123	713	710	735	1129	1129	1146	238	1124	741	1128	1123	1137	1153	732	731	1129	757	714	1152	742	760	1152	727	710	1127	772	1737	1124	763	1151	243	0	709	708	727	708	1173	765	720	695	569	584	582	744	721
SAR-058_S41	616	1118	615	1095	673	672	699	1099	1103	1120	695	1100	701	1098	1093	1115	1125	520	691	1103	565	51	1126	702	610	1126	689	674	1101	628	1711	1094	621	1125	696	709	0	666	685	668	1145	623	684	465	699	718	714	702	681
SAR-060_S42	758	1116	717	1091	55	50	165	1099	1099	1118	696	1096	173	1096	1093	1109	1123	700	73	1099	713	673	1122	168	712	1122	107	44	1099	728	1711	1090	723	1123	697	708	666	0	107	8	1139	723	102	651	695	716	712	390	103
SAR-062_S43	779	1131	736	1110	116	111	182	1116	1116	1133	713	1113	192	1113	1110	1128	1140	721	130	1116	734	694	1141	183	735	1141	6	113	1116	747	1724	1105	740	1138	714	727	685	107	0	109	1156	744	9	672	718	731	727	411	122
SAR-063_S44	758	1118	719	1093	57	52	165	1101	1101	1120	698	1096	175	1100	1097	1109	1125	704	75	1101	717	677	1124	170	716	1124	109	44	1101	732	1711	1088	723	1125	699	708	668	8	109	0	1141	727	108	655	697	718	714	390	105
SAR-066_S46	1237	247	1196	390	1150	1145	1170	406	402	227	1165	393	1176	395	392	408	412	1173	1168	398	1192	1152	421	1173	1191	419	1156	1143	400	1207	1868	393	1202	224	1166	1173	1145	1139	1156	1141	0	1200	1149	1132	1166	1177	1177	1183	1152
SAR-067_S47	719	1177	10	1150	730	727	756	1158	1158	1177	757	1155	756	1153	1150	1164	1178	655	750	1158	672	630	1179	755	669	1183	746	729	1158	53	1772	1153	10	1182	758	765	623	723	744	727	1200	0	737	608	758	773	771	765	740
SAR-068_S48	776	1128	733	1105	117	112	185	1113	1111	1128	710	1108	191	1108	1105	1121	1135	718	135	1111	731	689	1136	188	728	1136	9	110	1111	744	1721	1104	737	1133	711	720	684	102	9	108	1149	737	0	667	713	726	724	410	123
SAR-069_S49	605	1105	604	1082	658	655	684	1086	1086	1105	683	1083	684	1083	1078	1098	1110	507	674	1086	552	470	1113	687	595	1111	674	657	1084	613	1698	1083	606	1110	686	695	465	651	672	655	1132	608	667	0	686	703	701	689	666
SAR-070_S50	789	1139	752	1118	700	701	726	1126	1128	1141	557	1123	732	1125	1122	1134	1152	730	724	1128	744	706	1149	731	749	1149	720	701	1128	761	1738	1119	756	1146	558	569	699	695	718	697	1166	758	713	686	0	445	441	735	710
SAR-072_S51	814	1150	769	1137	721	718	747	1143	1139	1150	570	1136	747	1138	1135	1149	1163	752	739	1139	763	723	1168	748	766	1164	731	720	1139	776	1743	1134	771	1155	575	584	718	716	731	718	1177	773	726	703	445	0	10	754	723
SAR-073_S52	810	1148	765	1131	719	718	743	1137	1139	1150	570	1134	747	1136	1133	1149	1163	748	739	1139	761	721	1162	746	764	1162	729	718	1139	774	1745	1132	767	1155	573	582	714	712	727	714	1177	771	724	701	441	10	0	750	723
SAR-074_S53	802	1154	759	1131	397	394	419	1135	1137	1156	732	1132	423	1136	1131	1147	1161	740	413	1137	751	711	1162	424	752	1160	411	394	1135	768	1749	1130	761	1161	737	744	702	390	411	390	1183	765	410	689	735	754	750	0	403
SAR-075_S54	773	1127	734	1106	116	109	178	1112	1110	1129	709	1107	184	1109	1106	1120	1134	715	130	1110	726	688	1137	181	729	1135	122	107	1110	741	1722	1099	738	1134	714	721	681	103	122	105	1152	740	123	666	710	723	723	403	0
SAR-077_S55	1185	369	1144	56	1096	1097	1122	86	74	369	1111	57	1126	69	10	350	356	1125	1114	68	1138	1100	351	1127	1143	333	1110	1097	70	1155	1820	61	1148	372	1110	1123	1091	1091	1106	1093	394	1152	1105	1078	1120	1135	1131	1129	1104
SAR-079_S56	790	1136	749	1111	699	698	723	1115	1117	1134	10	1112	727	1114	1109	1127	1141	726	717	1117	741	698	1140	730	742	1142	713	698	1115	758	1727	1112	749	1139	55	238	693	694	711	696	1163	753	706	679	553	568	566	730	709
SAR-080_S57	1174	376	1141	63	1091	1092	1117	97	81	376	1110	68	1123	82	25	349	365	1124	1115	79	1137	1101	356	1122	1142	342	1107	1092	79	1152	1821	64	1145	381	1109	1118	1092	1088	1105	1086	401	1149	1102	1079	1113	1130	1128	1126	1099
SAR-081_S58	616	1124	621	1099	673	676	701	1105	1109	1126	701	1104	707	1106	1101	1115	1133	526	697	1109	569	57	1130	706	618	1130	695	676	1107	632	1717	1098	625	1131	700	711	14	670	691	670	1151	629	688	471	699	722	718	706	685
SAR-082_S59	803	1159	762	1134	188	183	130	1142	1142	1161	739	1137	118	1141	1138	1150	1166	745	206	1142	758	717	1165	109	757	1165	196	183	1142	773	1754	1131	766	1166	742	749	711	179	198	179	1182	768	197	696	738	759	755	433	194
SAR-083_S60	1188	376	1149	67	1101	1100	1125	89	9	376	1116	70	1129	10	69	351	361	1130	1121	9	1143	1107	354	1130	1146	342	1113	1100	25	1158	1827	66	1153	381	1119	1126	1098	1096	1113	1096	401	1155	1110	1085	1121	1136	1134	1132	1105
SAR-084_S61	1193	375	1150	66	1106	1101	1128	90	10	375	1117	71	1132	7	66	352	360	1133	1122	8	1146	1108	353	1131	1149	337	1116	1103	22	1163	1828	71	1158	378	1118	1127	1099	1097	1116	1099	396	1156	1111	1086	1126	1141	1139	1135	1110
SAR-086_S62	704	1162	661	1137	717	716	741	1143	1147	1164	742	1142	745	1142	1139	1155	1167	642	737	1147	655	617	1168	746	6	1172	731	716	1147	672	1755	1138	665	1169	747	756	606	708	731	710	1189	667	726	593	743	764	758	746	725
SAR-090_S63	441	1159	656	1134	706	709	734	1140	1142	1159	737	1137	736	1139	1134	1146	1164	593	730	1142	276	564	1165	741	651	1165	730	709	1140	661	1748	1131	658	1164	736	745	557	705	726	705	1184	662	721	544	734	755	753	743	720
SAR-093_S64	792	1154	753	1127	179	180	125	1135	1137	1156	736	1130	49	1134	1129	1143	1155	738	201	1135	753	713	1158	12	754	1160	195	174	1137	764	1749	1124	755	1159	735	746	704	172	191	172	1177	759	192	691	733	754	748	428	187
SAR-095_S65	796	1140	753	1117	707	704	729	1121	1123	1140	8	1120	733	1120	1115	1135	1147	728	723	1123	745	704	1146	734	748	1146	717	706	1121	762	1733	1118	757	1145	53	242	697	698	715	702	1169	759	712	685	559	574	572	736	713
SAR-096_S66	697	1163	662	1138	716	717	742	1144	1148	1165	743	1143	746	1143	1140	1154	1168	643	738	1148	652	618	1169	747	13	1173	730	717	1148	671	1756	1137	666	1170	748	757	607	709	732	711	1190	668	727	594	742	763	759	747	724
SAR-098_S68	604	1110	609	1087	663	662	689	1093	1095	1112	688	1092	693	1092	1087	1103	1119	512	683	1095	555	135	1118	692	606	1116	681	664	1093	618	1703	1088	615	1117	689	700	128	656	679	660	1137	615	674	457	687	708	706	695	671
SAR-099_S69	762	1124	727	1099	17	16	175	1105	1105	1124	704	1100	181	1102	1099	1113	1129	708	81	1105	717	679	1130	180	720	1132	119	56	1105	734	1717	1094	727	1129	707	714	674	52	117	54	1147	731	114	657	701	720	718	396	111
SAR-101_S70	797	1151	754	1128	180	173	122	1136	1134	1153	731	1131	106	1133	1130	1144	1158	737	196	1134	750	710	1159	97	749	1157	186	175	1134	765	1746	1125	760	1158	734	743	703	169	188	169	1174	760	189	688	732	749	749	425	184
SAR-103_S71	1194	370	1149	61	1107	1102	1129	91	69	372	1120	66	1133	68	63	351	353	1134	1125	69	1149	1111	352	1132	1148	336	1117	1104	69	1162	1829	70	1157	379	1121	1128	1102	1098	1117	1100	393	1155	1112	1089	1127	1142	1140	1138	1111
SAR-105_S72	1211	221	1178	370	1128	1127	1148	382	382	207	1143	367	1152	381	372	390	392	1151	1146	378	1164	1132	403	1157	1171	395	1138	1125	376	1179	1848	375	1180	202	1146	1153	1125	1123	1138	1123	148	1184	1135	1112	1144	1157	1153	1159	1134
SAR-106_S73	1226	250	1189	391	1143	1142	1167	403	403	230	1158	398	1171	400	393	409	419	1164	1163	403	1181	1145	420	1172	1182	422	1153	1142	401	1198	1867	390	1193	229	1159	1168	1136	1136	1151	1138	15	1195	1148	1125	1157	1172	1166	1174	1149
SAR-108_S74	472	1186	685	1161	737	736	761	1167	1169	1186	764	1164	763	1166	1161	1173	1189	620	757	1169	301	591	1190	768	678	1192	757	736	1167	690	1775	1162	687	1191	765	772	586	732	755	734	1211	689	748	571	763	784	780	770	749
SAR-109_S75	783	1139	742	1116	128	121	186	1124	1122	1141	719	1119	194	1121	1118	1132	1146	725	144	1122	738	698	1147	189	737	1145	134	119	1122	753	1734	1113	748	1146	722	731	691	113	136	115	1162	748	133	676	720	739	737	413	128
SAR-111_S76	793	1149	752	1126	178	171	122	1134	1130	1149	729	1127	46	1129	1126	1138	1154	735	194	1130	748	706	1157	43	747	1155	188	169	1130	761	1742	1123	754	1154	732	739	701	167	188	169	1170	754	185	684	730	747	747	423	180
SAR-112_S77	788	1148	749	1123	177	174	123	1131	1131	1150	728	1126	53	1130	1127	1137	1155	732	197	1131	743	705	1154	48	744	1154	189	172	1131	758	1743	1118	753	1155	731	738	698	166	191	168	1171	755	184	683	725	746	744	422	181
SAR-114_S78	706	1162	663	1139	719	716	743	1149	1147	1164	744	1144	747	1146	1141	1157	1171	644	739	1149	657	619	1172	746	10	1170	733	718	1147	674	1757	1142	669	1171	747	758	610	708	733	712	1191	669	726	595	745	766	762	750	727
SAR-117_S80	795	1149	752	1126	176	169	122	1134	1132	1151	729	1129	102	1131	1128	1142	1156	735	192	1132	748	708	1157	97	749	1153	188	175	1132	763	1744	1127	758	1156	732	741	701	171	188	173	1176	758	191	686	728	745	745	423	184
SAR-119_S81	778	1136	741	1113	125	124	191	1119	1119	1138	716	1114	195	1118	1115	1127	1143	722	145	1119	733	695	1144	196	736	1144	141	124	1119	748	1731	1110	743	1143	721	728	688	120	141	122	1165	747	138	673	715	734	732	410	131
SAR-121_S83	1202	400	1173	337	1119	1126	1151	351	345	400	1144	336	1157	342	337	373	387	1156	1147	343	1169	1131	378	1158	1172	102	1143	1124	345	1184	1855	338	1175	399	1141	1150	1124	1122	1139	1122	423	1179	1134	1109	1145	1162	1160	1162	1135
SAR-122_S84	650	1150	653	1129	709	708	735	1135	1135	1152	728	1132	737	1132	1129	1143	1157	108	725	1135	599	529	1160	738	648	1160	725	710	1135	660	1743	1128	657	1157	729	734	522	702	723	706	1179	659	720	509	732	752	750	742	715
SAR-126_S85	781	1143	742	1116	126	125	188	1124	1126	1145	723	1121	198	1123	1120	1134	1150	727	148	1126	740	700	1147	193	741	1149	140	121	1126	755	1736	1113	746	1150	722	733	691	117	136	117	1166	750	137	678	720	743	737	415	132
SAR-129_S86	798	1150	755	1129	177	170	121	1135	1131	1150	730	1128	101	1130	1127	1143	1155	736	191	1131	749	707	1160	96	748	1158	185	172	1131	764	1743	1124	757	1155	735	742	702	170	185	172	1173	759	188	685	733	746	748	424	181
SAR-130_S87	454	1164	667	1143	723	720	745	1147	1149	1166	744	1146	745	1146	1141	1159	1171	600	739	1149	51	573	1174	750	660	1172	737	722	1147	670	1757	1142	671	1171	747	758	566	714	735	718	1193	673	732	553	747	766	762	752	729
SAR-131_S88	762	1132	733	1105	119	116	181	1113	1113	1132	710	1108	181	1110	1107	1119	1137	716	139	1113	723	687	1136	186	728	1138	137	116	1113	736	1725	1108	733	1137	711	718	682	114	135	116	1157	735	130	665	707	728	724	406	129
SAR-132_S89	1181	368	1141	57	1093	1094	1117	81	67	370	1110	60	1123	60	59	347	353	1122	1113	61	1137	1099	348	1124	1138	335	1107	1092	65	1152	1821	64	1145	373	1111	1120	1090	1088	1105	1090	391	1147	1102	1077	1115	1132	1126	1126	1101
SAR-133_S90	1197	203	1158	350	1110	1105	1134	366	358	183	1121	351	1134	357	350	368	372	1135	1126	356	1150	1110	383	1137	1149	377	1118	1107	356	1167	1826	355	1160	90	1124	1131	1105	1103	1118	1105	202	1162	1113	1090	1126	1135	1135	1141	1114
SAR-134_S91	455	1165	666	1142	722	719	744	1148	1150	1167	745	1147	746	1147	1142	1158	1172	601	740	1150	52	574	1173	749	661	1171	738	721	1148	671	1758	1143	672	1172	746	757	567	713	736	717	1192	672	731	554	746	767	763	753	730
SAR-135_S92	1212	394	1171	335	1123	1124	1151	347	341	394	1140	336	1153	338	335	369	379	1152	1145	339	1167	1131	374	1154	1172	94	1137	1126	339	1180	1847	332	1175	397	1141	1152	1122	1120	1135	1120	419	1179	1134	1109	1147	1160	1160	1158	1129
SAR-146_S93	780	1134	739	1113	73	64	179	1119	1117	1136	714	1114	189	1116	1113	1129	1141	720	83	1117	733	693	1144	180	732	1142	119	66	1117	748	1729	1108	743	1141	719	728	686	60	119	62	1159	745	124	671	717	734	732	408	119
SAR-152_S94	1194	374	1153	63	1105	1102	1129	93	13	374	1122	66	1133	14	65	351	357	1136	1125	15	1151	1111	354	1134	1148	340	1119	1102	23	1166	1829	70	1157	379	1123	1128	1104	1100	1119	1100	395	1157	1112	1089	1127	1142	1140	1138	1113
SAR-153_S95	786	1142	747	1119	127	122	185	1125	1125	1144	722	1120	197	1124	1121	1135	1149	728	143	1125	741	701	1150	190	742	1150	135	122	1125	756	1737	1114	749	1149	727	734	694	120	135	120	1167	753	140	679	723	742	738	414	131
SAR-154_S96	780	1136	739	1113	123	120	191	1119	1117	1136	716	1114	191	1114	1111	1129	1141	720	141	1117	733	691	1144	194	732	1144	139	122	1117	748	1729	1114	741	1141	719	728	686	116	137	122	1163	743	134	669	717	734	732	410	131
SAR-155_S97	779	1135	738	1112	70	61	178	1120	1116	1135	715	1113	188	1115	1112	1126	1140	721	82	1116	734	692	1143	181	733	1141	120	63	1116	749	1728	1109	742	1140	718	725	687	61	122	63	1156	742	123	670	716	733	733	409	120
[truncated: 40 more columns]

## Sheet: S7_clusters 
S7_clusters membership
sample_ID	clusterID
SAR-010_S10	1
SAR-017_S15	1
SAR-031_S21	1
SAR-083_S60	1
SAR-084_S61	1
SAR-152_S94	1
SAR-109_S75	2
SAR-119_S81	2
SAR-126_S85	2
SAR-153_S95	2
SAR-154_S96	2
SAR-038_S26	3
SAR-086_S62	3
SAR-114_S78	3
SAR-096_S66	3
SAR-003_S3	4
SAR-051_S36	4
SAR-067_S47	4
SAR-004_S4	5
SAR-015_S13	5
SAR-047_S34	5
SAR-013_S12	6
SAR-079_S56	6
SAR-095_S65	6
SAR-040_S28	7
SAR-062_S43	7
SAR-068_S48	7
SAR-005_S5	8
SAR-006_S6	8
SAR-021_S16	9
SAR-077_S55	9
SAR-037_S25	10
SAR-093_S64	10
SAR-060_S42	11
SAR-063_S44	11
SAR-072_S51	12
SAR-073_S52	12
SAR-111_S76	13
SAR-112_S77	13
SAR-117_S80	14
SAR-129_S86	14
SAR-130_S87	15
SAR-134_S91	15
SAR-146_S93	16
SAR-155_S97	16
NC_000962.3	na
SAR-001_S1	na
SAR-007_S7	na
SAR-009_S9	na
SAR-011_S11	na
SAR-016_S14	na
SAR-023_S17	na
SAR-024_S18	na
SAR-025_S19	na
SAR-026_S20	na
SAR-032_S22	na
SAR-035_S23	na
SAR-036_S24	na
SAR-039_S27	na
SAR-042_S30	na
SAR-043_S31	na
SAR-044_S32	na
SAR-045_S33	na
SAR-054_S38	na
SAR-056_S39	na
SAR-057_S40	na
SAR-058_S41	na
SAR-066_S46	na
SAR-069_S49	na
SAR-070_S50	na
SAR-074_S53	na
SAR-075_S54	na
SAR-080_S57	na
SAR-081_S58	na
SAR-082_S59	na
SAR-090_S63	na
SAR-098_S68	na
SAR-099_S69	na
SAR-101_S70	na
SAR-103_S71	na
SAR-105_S72	na
SAR-106_S73	na
SAR-108_S74	na
SAR-121_S83	na
SAR-122_S84	na
SAR-131_S88	na
SAR-132_S89	na
SAR-133_S90	na
SAR-135_S92	na

## Sheet: S8_transmission link
S8_Sociodemographic, epidemiological links lineages and drug suceptibility profiles of M.tuberculosis clusters
Cluster ID	Sample_id	Addresse in Ethiopia	Detention Centers	Probable Epidemiological Link	Average detention stay (Months)	Lineage	Any_DR profile	Relative Pairwise SNP Distance
14	SAR-117_S80	Aksum	Saudi Arabia	Detention Center	48	4	Suceptible	9
	SAR-129_S86	Raya	Saudi Arabia			4	STM
4	SAR-003_S3	Kemisse	Al-Kharj	Detention Center	97	4	Suceptible	10
	SAR-051_S36	Jimma	Al-Kharj			4	Suceptible
	SAR-067_S47	Alamata	Al-Kharj			4	Suceptible
9	SAR-093_S64	Wukro	Saudi Arabia	Detention Center	19	4	Suceptible	12
	SAR-037_S25	Assella	Saudi Arabia			4	Suceptible
4	SAR-03_S3	Kemisse	Al-Kharj	Detention Center	97	4	Suceptible	10
	SAR-051_S36	Alamata	Al-Kharj			4	STM
	SAR-067_S47	Jimma	Al-Kharj			4	Suceptible
12	SAR-072_S51	Uya	Saudi Arabia	Detention Center	18	4	Suceptible	10
	SAR-073_S52	Mehone	Saudi Arabia			4	Suceptible
7	SAR-040_S28	Woged	Jeddah	Detention Center	33	4	INH + STM	6 - 9
	SAR-062_S43	Erob	Jeddah			4	INH + STM
	SAR-068_S48	Mehone	Jeddah			4	INH + STM
5	SAR-004_S4	Hararghe	Al-Kharj	Detention Center	32	3	Suceptible	11
	SAR-015_S13	Dessie	Al-Kharj			3	Suceptible
	SAR-047_S34	Adigrat	Al-Kharj			3	Suceptible
2	SAR-109_S75	Adwa	Jazan	Detention Center	55	4	Suceptible	6 - 12
	SAR-119_S81	Zeamlak	Jazan			4	Suceptible
	SAR-126_S85	Shire	Jazan			4	Suceptible
	SAR-153_S95	Adigrat	Jazan			4	Suceptible
	SAR-154_S96	Adigrat	Jazan			4	Suceptible
15	SAR-130_S87	Zoramba	Khamis	Detention Center	27	4	Suceptible	5
	SAR-134_91S	Akisto	Riyadh			4	Suceptible
1	SAR-010_S10	Alamata	Al-Kharj	Detention Center	54	3	Suceptible	7 - 11
	SAR-017_S15	Hararghe	Al-Kharj			3	Suceptible
	SAR-031_S21	Erob	Al-Kharj			3	Suceptible
	SAR-083_S60	Jimma	Al-Kharj			3	Suceptible
	SAR-152_S94	Hararghe	Al-Kharj			3	Suceptible
	SAR-084_S61	Robe	Saudi Arabia			3	Suceptible
8	SAR-021_S16	Abeti	Saudi Arabia	Detention Center	19	3	Suceptible	10
	SAR-077_S55	Wujirat	Hadda			3	Suceptible
3	SAR-038_S26	Mechare	Saudi Arabia	Detention Center	29	4	Suceptible	6 - 10
	SAR-086_S62	Tigray	Saudi Arabia			4	Suceptible
	SAR-096_S66	Arsi	Saudi Arabia			4	Suceptible
	SAR-114_S78	Akisto	Saudi Arabia			4	Suceptible
16	SAR-146_S93	Adigrat	Jizan	Detention Center	32	4	MDR-TB	5
	SAR-155_S97	Adigrat	Jizan			4	MDR-TB
6	SAR-079_S56	Wukro	Jeddah	Detention Center	36	4	Suceptible	8 - 10
	SAR-095_S65	Mekelle	Jeddah			4	Suceptible
	SAR-013_S12	Mekelle	Jeddah			4	Suceptible
10	SAR-037_S25	Assella	Saudi Arabia	Detention Center	19	4	Suceptible	12
	SAR-093_S64	Wukro	Saudi Arabia			4	Suceptible
13	SAR-111_S76	Hararghe	Saudi Arabia	Detention Center	42	4	Suceptible	11
	SAR-112_S77	Arisi	Saudi Arabia			4	Suceptible
11	SAR-060_S42	Afar	Jeddah	Detention Center	54	4	INH	8
	SAR-063_S44	Erob	Jeddah			4	INH
